# Supplementary material for: All the Pups We Cannot See: Cannibalism Masks Perinatal Death in Laboratory Mouse Breeding but Infanticide Is Rare
Source: Animals (Basel). 2021 Aug 6;11(8):2327. doi: 10.3390/ani11082327 (PMC8388445; doi:10.3390/ani11082327)
Supplement: Supplementary file 1 [file animals-11-02327-s001.zip]

Archive with 2 entries (2 files):
- S1_DataObjective1.xlsx
- S2_DataObjectives2,3.xlsx
